# Supplementary material for: Accuracy of Machine Learning Models for Early Prediction of Major Cardiovascular Events Post Myocardial Infarction: A Systematic Review and Meta-Analysis
Source: Rev Cardiovasc Med. 2025 Jun 17;26(6):37224. doi: 10.31083/RCM37224 (PMC12230836; doi:10.31083/RCM37224)
Supplement: Supplementary file 1 [file 2153-8174-26-6-37224-s1.zip]

Archive with 4 entries (4 files):
- PRISMA_2020_checklist.docx
- Supplementary Figs.docx
- Supplementary Table 1.docx
- Supplementary Table 2.docx
